# Supplementary material for: Analysis of the Effects of Beauveria bassiana Appressorium Formation on Insect Cuticle Metabolism Based on LC-MS
Source: J Fungi (Basel). 2025 Aug 15;11(8):595. doi: 10.3390/jof11080595 (PMC12387848; doi:10.3390/jof11080595)
Supplement: Supplementary file 1 [file jof-11-00595-s001.zip]

Archive with 1 entries (1 files):
- jof-3804561-supplementary.pdf
